# Supplementary material for: Characterization of Steroid Metabolic Pathways in Established Human and Mouse Cell Models
Source: Int J Mol Sci. 2025 Oct 6;26(19):9721. doi: 10.3390/ijms26199721 (PMC12525206; doi:10.3390/ijms26199721)
Supplement: Supplementary file 1 [file ijms-26-09721-s001.zip]

Archive with 1 entries (1 files):
- ijms-3877451-supplementary.pdf
